# Supplementary material for: Safety and Anatomical Accuracy of Dry Needling of the Quadratus Femoris Muscle: A Cadaveric Study
Source: Healthcare (Basel). 2025 Jul 26;13(15):1828. doi: 10.3390/healthcare13151828 (PMC12346365; doi:10.3390/healthcare13151828)
Supplement: Supplementary file 1 [file healthcare-13-01828-s001.zip]

Archive with 2 entries (2 files):
- S.2_“OUT OF PLANE” NEEDLING DETECTION.mp4
- S1_DDN protocol.pptx
